# Supplementary material for: Dermal Papilla Cell-Derived Extracellular Vesicles Increase Hair Inductive Gene Expression in Adipose Stem Cells via β-Catenin Activation
Source: Cells. 2022 Jan 7;11(2):202. doi: 10.3390/cells11020202 (PMC8773911; doi:10.3390/cells11020202)
Supplement: Supplementary file 1 [file cells-11-00202-s001.zip]

Archive with 1 entries (1 files):
- cells-1495100-supplementary.pdf
